# Supplementary material for: Comprehensive analysis of the significance of METTL7A gene in the prognosis of lung adenocarcinoma
Source: Front Oncol. 2022 Dec 23;12:1071100. doi: 10.3389/fonc.2022.1071100 (PMC9817104; doi:10.3389/fonc.2022.1071100)
Supplement: Supplementary file 1 [file DataSheet_1.zip]

Archive with 2 entries (2 files):
- raw code for editor checking/clinical.tsv
- raw code for editor checking/raw r code.rmd
