# Supplementary material for: Comprehensive analysis of the significance of METTL7A gene in the prognosis of lung adenocarcinoma
Source: Front Oncol. 2022 Dec 23;12:1071100. doi: 10.3389/fonc.2022.1071100 (PMC9817104; doi:10.3389/fonc.2022.1071100)
Supplement: Supplementary file 1 [file DataSheet_1.zip › raw code for editor checking/raw r code.rmd]

---
title: "0229new"
output: html_document
---
载入包
```{r setup, include=FALSE}
library(limma)
library(edgeR) 
library(stringr)
library(ggplot2)
library(tinyarray)
library("tidyverse")
library(idmap1)
library(idmap2)
library(idmap3)
library(ggpubr)
library(survival)
library(survminer)
library(reshape2)
library(ggsci)
library(patchwork)
library("rms")
library(GEOquery)
library("foreign")
library(devtools)
#install_github("jmzeng1314/idmap3")
main_theme = theme(panel.background=element_blank(), panel.grid=element_blank(),
                   axis.line.x=element_line(size=.5, colour="black"), 
                   axis.line.y=element_line(size=.5, colour="black"),
                   axis.ticks=element_line(color="black"), 
                   axis.text.x =element_text(color="black",angle=, size=15),
                   axis.text.y =element_text(color="black",angle=, size=15),
                   axis.title.y =element_text(size = 15,colour = "black"),
                   axis.title.x =element_text(size = 15,colour = "black"),
                   legend.position="right", legend.background=element_blank(),
                   legend.key=element_blank(), legend.text= element_text(size=15),
                   text=element_text(family="sans", size=))
Sys.setenv(LANGUAGE = "en") #显示英文报错信息
options(stringsAsFactors = FALSE) #禁止chr转成factor
setwd("D:/xiangmu/YQXX0229/new")
gen_con <- "METTL7A"
```
geo数据下载
```{r}

GEOdownloaddata <- function(GEOnumber,gplnumber){
  if(!grepl('^GSE',GEOnumber) | !grepl('^GPL',gplnumber)){    stop('输入的GSE编号或者GPL编号有误')  }
  gset <-  getGEO(GEOnumber, GSEMatrix =TRUE, AnnotGPL=F)
  gplloc <- ifelse(any(grepl(gplnumber,names(gset))),grep(gplnumber,names(gset)),1)
  gset <- gset[[gplloc]]

  if(!is.na(match(gplnumber,unique(idmap1::p2s_df$gpl)))){
    ids <- idmap1::getIDs(gplnumber)
  }else if(!is.na(match(gplnumber,idmap2::gpl_list$gpl))){
    ids <- idmap2::get_soft_IDs(gplnumber)
  }else if(!is.na(match(gplnumber,idmap3::gpl_list$gpl))){
    ids <- idmap3::get_pipe_IDs(gplnumber)
  }else if(!is.null(fData(gset))){
    ids <- fData(gset)
    if(any(grepl('symbol',tolower(colnames(ids))))){
      ids <- ids[,c(1,grep('symbol',tolower(colnames(ids))))]
    }else{
      print(colnames(ids))
      stop('在列名中未找到symbol')
    }
  }else{
    stop('请使用另外的方法下载数据')
  }

  expr <- exprs(gset)
  colnames(ids)[1:2] <- c('ID','symbol')
  ids <- ids[match(rownames(expr),ids$ID),]

  #data<- expr[!apply(expr,1,sum)==0,]
  data <- data.frame(genename=ids[,2],expr)
  data$median <- apply(data[,-1],1,median)#计算每行的中位数，添加到 data数据中
  data=data[order(data$genename,data$median,decreasing = T),]#排序
  data=data[!duplicated(data$genename),]#去除重复的基因名
  if(length(which(data$genename=='---'| is.na(data$genename)))>0){
    data <- data[-which(data$genename=='---'| is.na(data$genename)),]
  }
  rownames(data)=data$genename#把基因名变成行名

  rnaexpr <- data[,-c(1,ncol(data))]
  pdata <- pData(gset)
  return(list(rnaexpr,pdata))
}
GEOnumber="GSE150977"
gplnumber='GPL20795'
gsedata <- GEOdownloaddata(GEOnumber,gplnumber)
rnaCounts <- gsedata[[1]]
pdata <- gsedata[[2]]
#write.csv(file = "PdDATA1.csv",pdata)
save(pdata,rnaCounts,file = 'GSE13213.rda')
```

#TCGA数据集处理
```{r}
LUAD_expr <- read.table("TCGA-LUAD.htseq_fpkm.tsv.gz",header = T,row.names = 1,stringsAsFactors = F)
colnames(LUAD_expr) <-  gsub("\\.","-",colnames(LUAD_expr))

LUAD_expr = trans_exp(LUAD_expr,mrna_only = T)
save(LUAD_expr,file = "LUAD_expr.Rdata")
k = !duplicated(str_sub(colnames(LUAD_expr),1,12));table(k)
LUAD_expr = LUAD_expr[,k]
clinical <- read.csv("clinical.csv",header = T)
colnames(clinical)
meta = clinical[,c(
  'case_submitter_id',
  'vital_status',
  'days_to_death',
  "age_at_index",
  'race',
  'days_to_birth',
  "days_to_last_follow_up",
  'gender',
  "ajcc_pathologic_m","ajcc_pathologic_n","ajcc_pathologic_stage","ajcc_pathologic_t"
)] # 挑出其中有用的列，重新生成数据框
dim(meta)
head(meta)

meta[meta=="'--"]=NA
meta$time = ifelse(meta$vital_status=="Alive", meta$days_to_last_follow_up, meta$days_to_death)
meta$time = as.numeric(meta$time)/30
meta$event=ifelse(meta$vital_status=='Alive', 0, 1)
table(meta$event)
meta$age_group=ifelse(meta$age_at_index>65,'>65','<=65')
table(meta$age_group)

# 去掉生存信息不全或者生存时间小于0.1(月)的病人，样本纳排标准不唯一，且差别很大
k1 = meta$time >= 0.9;table(k1)
k2 = !(is.na(meta$time)|is.na(meta$event));table(k2)

meta = meta[k1&k2,]
dim(meta)
meta <- meta[,c(1,8:ncol(meta))]
meta = meta[!duplicated(meta$case_submitter_id),]
dim(meta)
meta = meta[meta$case_submitter_id %in% substr(colnames(LUAD_expr),1,12),]
dim(meta)
LUAD_expr = LUAD_expr[,substr(colnames(LUAD_expr),1,12) %in% meta$case_submitter_id]
dim(LUAD_expr)
save(LUAD_expr,meta,file = "LUAD_expr_meta.Rdata")
load("LUAD_expr_meta.Rdata")
gen_con <- "METTL7A"
exprSet_con = LUAD_expr[gen_con,]
exp_con = as.data.frame(t(exprSet_con))
exp_con$id <- substr(rownames(exp_con),1,12)
meta$id <- meta$case_submitter_id
meta_exp <- meta %>% 
  left_join(exp_con,by = "id")
save(meta_exp,file = "meta_exp.rdata")
```


1,METTL7A的泛癌分析在在线数据库TIMER, GEPIA中进行


2. METTL7A在肺腺癌中表达情况
```{r}
load("GES32863.rda")
gen_con <- "METTL7A"
exprSet_con = rnaCounts[gen_con,]
exp_con = as.data.frame(t(exprSet_con))
exp_con = as.data.frame(t(exp_con))
exp_con$class = ifelse(str_detect(pdata$characteristics_ch1.9,"tissue: Normal lung"),"normal","tumor")
table(exp_con$class)
exp_con$class <- factor(exp_con$class,levels =c("tumor","normal"))

p1 = ggboxplot(exp_con, x = "class", y = "V1",
               color = "class",fill = c("#E11E24","#FBB96F"), palette = "jco",
               add = "jitter",ylab = "Gene expression METTL7A",title = "GES32863")+ stat_compare_means()

p1
ggsave("fig.2A GEO_METTL7A表达模式.pdf",p1, width = 6, height = 6)
#配对样本
T=exp_con[,seq(2, 116, 2)]#肿瘤样本
N=exp_con[,seq(1, 116, 2)]
colnames(T) <- seq(1:58)
colnames(N) <- seq(1:58)
T1 <- as.data.frame(t(T))
N1 <- as.data.frame(t(N))
T1$sampel <- 'tumor'
N1$sampel <- 'normal'
index <- intersect(rownames(T1),rownames(N1))
exprSet_pair <- data.frame(ID=rep(seq(1,length(index)),2),
                           rbind(T1[index,],N1[index,]))
data <- exprSet_pair
C4 <- ggpaired(data, x = "sampel", y = "V1",
         color = "black", 
         fill = c("#E11E24","#FBB96F"),
         line.color = "gray", line.size = 0.4,
         ylab = "expression of METTL7A",
         palette = "npg")+
                    stat_compare_means(paired = TRUE)

C4
ggsave("fig.2B GEO_配对样本表达模式.pdf",C4, width = 6, height = 6)

#TCGA
load("LUAD_expr.Rdata")
exprSet_con = LUAD_expr[gen_con,]
exp_con = as.data.frame(t(exprSet_con))
exp_con$class = ifelse(as.numeric(str_sub(rownames(exp_con),14,15)) < 10,'tumor','normal')
table(exp_con$class)
exp_con$class <- factor(exp_con$class,levels =c("tumor","normal"))
p1 = ggboxplot(exp_con, x = "class", y = "METTL7A",
               color = "class", palette = "jco",fill = c("#E11E24","#FBB96F"),
               add = "jitter",ylab = "Gene expression METTL7A",title = "TCGA")+ stat_compare_means()

p1
ggsave("fig.2C TCGA_METTL7A表达模式.pdf",p1, width = 6, height = 6)
#TCGC 配对样本
exprSet_con = LUAD_expr[gen_con,]
T=exprSet_con[,str_sub(colnames(exprSet_con),14,16)=="01A"]#肿瘤样本
N=exprSet_con[,str_sub(colnames(exprSet_con),14,16)=="11A"]
colnames(T) <- str_sub(colnames(T),1,12)
colnames(N) <- str_sub(colnames(N),1,12)
T1 <- as.data.frame(t(T))
N1 <- as.data.frame(t(N))
T1$sampel <- 'tumor'
N1$sampel <- 'normal'
index <- intersect(rownames(T1),rownames(N1))
exprSet_pair <- data.frame(ID=rep(seq(1,length(index)),2),
                           rbind(T1[index,],N1[index,]))
data <- exprSet_pair
C41 <- ggpaired(data, x = "sampel", y = "METTL7A",
         color = "black", 
         fill = c("#E11E24","#FBB96F"),
         line.color = "gray", line.size = 0.4,
         ylab = "expression of METTL7A",
         palette = "npg")+
                    stat_compare_means(paired = TRUE)

C41
ggsave("fig.2D TCGA_配对样本表达模式.pdf",C41, width = 6, height = 6)
```


3. METTL7A与肺腺癌临床特征的相关性
```{r}
load("meta_exp.rdata")
meta <- read.csv("meta_LUAD.csv",row.names = 1)
colnames(meta)
meta1 <- meta[,c(2:6,9,11)]
pl <- list()
for (i in colnames(meta1)[-ncol(meta1)]) {
data <- meta1 %>% 
  select(c("METTL7A",i)) %>% 
  drop_na()
data[,i] = as.factor(data[,i])
data <- data[str_detect(data[,i],"X$",negate = TRUE),]
pl[[i]] <- ggviolin(data,x=i,y="METTL7A",fill = i,palette = "jco",
               add = "boxplot",add.params = list(fill="white"),ylab = "expression of METTL7A")+stat_compare_means()
}
length(pl)
p  = ggarrange(pl[[1]],pl[[2]],pl[[3]],pl[[4]],pl[[5]],pl[[6]], ncol = 3, nrow = 2)
p              
ggsave("Fig.3A METTL7A在肺腺癌不同临床特征中的表达.pdf",p ,width = 15,height = 10)
#不同临床特征生存情况
meta1 <- meta[,c(2:9)]
i <- "ajcc_pathologic_m"
pl <- list()
for (i in colnames(meta1)[c(1:5,8)]) {
data <- meta1 %>% 
  select(c("time","event",i)) %>% 
  drop_na()
data[,i] = as.factor(data[,i])
data <- data[str_detect(data[,i],"X$",negate = TRUE),]
fit <- survfit(Surv(data$time,data$event)~data[,i],data = data)
pl[[i]] <- ggsurvplot(fit, data = data,
                          ggtheme = theme_bw(), #想要网格就运行这
                          conf.int = F, #不画置信区间，想画置信区间就把F改成T
                          conf.int.style = "ribbon",#置信区间的类型，还可改为ribbon
                          #risk.table = TRUE, # 绘制累计风险曲线
                          #tables.theme = theme_void(),
                          tables.height = 0.25,
                          censor = T, #不显示观察值所在的位置
                          palette = c("#D95F02","#1B9E77","Red3","blue"), #线的颜色对应高、低(自定义调色板)
                          xlab = "Time (month)",
                          legend.title = i,#基因名写在图例题目的位置
                          font.legend = 9,
                          pval = T
                      )
}

length(pl)
p <- arrange_ggsurvplots(pl,
                           ncol = 3, nrow = 2)
p              
ggsave("Fig.3B肺腺癌不同临床特征中的生存分析.pdf",p,width = 15,height = 10)

```

4. METTL7A与生存相关性分析

```{r}
#TCGA生存相关性分析
load("meta_exp.rdata")
meta_exp
dim(meta_exp)
data_2 <- meta_exp %>% 
  dplyr::select(c("case_submitter_id","event","time",gen_con))
str(data_2)
rownames(data_2) <- data_2$case_submitter_id 
res.cut.train <- surv_cutpoint(data_2, time = "time", event="event",
                         variables = gen_con)
data <- surv_categorize(res.cut.train)
table(data$METTL7A)
str(data)
fit <- survfit(Surv(data$time,data$event)~data$METTL7A,data = data)
p1 <- ggsurvplot(fit, data = data,
                          ggtheme = theme_bw(), #想要网格就运行这
                          conf.int = F, #不画置信区间，想画置信区间就把F改成T
                          conf.int.style = "ribbon",#置信区间的类型，还可改为ribbon
                          risk.table = F, # 绘制累计风险曲线
                          #tables.theme = theme_void(),
                          tables.height = 0.25,
                          censor = T, #不显示观察值所在的位置
                          palette = c("#D95F02","#1B9E77","Red3","blue"), #线的颜色对应高、低(自定义调色板)
                          xlab = "Time (month)",
                          legend.title = "OS TCGA METTL7A",#基因名写在图例题目的位置
                          font.legend = 9,
                          pval = T
                      )

p1
ggsave("Fig.5A 肺腺癌OS生存分析.pdf",width = 10,height = 7)
#DFS
meta_DFS <- read.csv("DFS.csv",header = T)
meta_DFS$id <- meta_DFS$Patient.ID
meta_DFS <- meta_DFS[!duplicated(meta_DFS$Patient.ID),]
data_2$id <- data_2$case_submitter_id 
meta_DFS <- meta_DFS[meta_DFS$Patient.ID %in% data_2$case_submitter_id,]
data_2 <- data_2[data_2$case_submitter_id %in% meta_DFS$Patient.ID,]
DFS <- data_2 %>% 
   left_join(meta_DFS,by = "id") %>% 
   select("Disease.Free..Months.","Disease.Free.Status","METTL7A" ) %>% 
   rename(time ="Disease.Free..Months.",event="Disease.Free.Status")
str(DFS)
res.cut.train <- surv_cutpoint(DFS, time = "time", event="event",
                         variables = gen_con)
data <- surv_categorize(res.cut.train)
table(data$METTL7A)
str(data)
fit <- survfit(Surv(data$time,data$event)~data$METTL7A,data = data)
p2 <- ggsurvplot(fit, data = data,
                          ggtheme = theme_bw(), #想要网格就运行这
                          conf.int = F, #不画置信区间，想画置信区间就把F改成T
                          conf.int.style = "ribbon",#置信区间的类型，还可改为ribbon
                          risk.table = F, # 绘制累计风险曲线
                          #tables.theme = theme_void(),
                          tables.height = 0.25,
                          censor = T, #不显示观察值所在的位置
                          palette = c("#D95F02","#1B9E77","Red3","blue"), #线的颜色对应高、低(自定义调色板)
                          xlab = "Time (month)",
                          legend.title = "DFS TCGA METTL7A",#基因名写在图例题目的位置
                          font.legend = 9,
                          pval = T
                      )
p2
ggsave("Fig.5B 肺腺癌DFS生存分析.pdf",width = 10,height = 7)
#geo数据集
load("GSE31210.rda")
exprSet_con = rnaCounts[gen_con,]
exp_con = as.data.frame(t(exprSet_con))
pdata <-  read.csv("PdDATA.csv",row.names = 1)
exp_con$id <- rownames(exp_con)
pdata$id <- pdata$geo_accession
colnames(pdata)
pd_exp <- pdata %>%
  #select("id","Status:ch1","Survival (days):ch1") %>% 
  left_join(exp_con,by = "id") 

pd_exp$event <- ifelse(pd_exp$death.ch1 == "dead","1","0")
pd_exp$event <- as.numeric(as.character(pd_exp$event))
pd_exp$time <- pd_exp$time#as.numeric(pd_exp$`Survival (days):ch1`)/30
data_2 <- pd_exp %>% 
  dplyr::select(c("event","time",gen_con))
table(data_2$event)
res.cut.train <- surv_cutpoint(data_2, time = "time", event="event",
                         variables = gen_con)


data <- surv_categorize(res.cut.train)
table(data$METTL7A)

fit <- survfit(Surv(data$time,data$event)~data$METTL7A,data = data)

p1 <- ggsurvplot(fit, data = data,
                          ggtheme = theme_bw(), #想要网格就运行这
                          conf.int = F, #不画置信区间，想画置信区间就把F改成T
                          conf.int.style = "ribbon",#置信区间的类型，还可改为ribbon
                          risk.table = F, # 绘制累计风险曲线
                          #tables.theme = theme_void(),
                          tables.height = 0.25,
                          censor = T, #不显示观察值所在的位置
                          palette = c("#D95F02","#1B9E77","Red3","blue"), #线的颜色对应高、低(自定义调色板)
                          xlab = "Time (month)",
                          legend.title = "GSE31210 METTL7A",#基因名写在图例题目的位置
                          font.legend = 9,
                          pval = T
                      )

p1
ggsave("Fig.4a 数据集GSE31210生存分析.pdf",width = 7,height = 5)


load("GSE13213.rda")
exprSet_con = rnaCounts[gen_con,]
exp_con = as.data.frame(t(exprSet_con))
exp_con$id <- rownames(exp_con)
pdata$id <- pdata$geo_accession
colnames(pdata)
pd_exp <- pdata %>%
  select("id","Status:ch1","Survival (days):ch1") %>% 
  left_join(exp_con,by = "id") 
pd_exp$event <- ifelse(pd_exp$`Status:ch1` == "Dead","1","0")
pd_exp$event <- as.numeric(as.character(pd_exp$event))
pd_exp$time <- as.numeric(pd_exp$`Survival (days):ch1`)/30
data_2 <- pd_exp %>% 
  dplyr::select(c("event","time",gen_con))
table(data_2$event)
res.cut.train <- surv_cutpoint(data_2, time = "time", event="event",
                         variables = gen_con)
data <- surv_categorize(res.cut.train)
table(data$METTL7A)
fit <- survfit(Surv(data$time,data$event)~data$METTL7A,data = data)
p2 <- ggsurvplot(fit, data = data,
                          ggtheme = theme_bw(), #想要网格就运行这
                          conf.int = F, #不画置信区间，想画置信区间就把F改成T
                          conf.int.style = "ribbon",#置信区间的类型，还可改为ribbon
                          risk.table = F, # 绘制累计风险曲线
                          #tables.theme = theme_void(),
                          tables.height = 0.25,
                          censor = T, #不显示观察值所在的位置
                          palette = c("#D95F02","#1B9E77","Red3","blue"), #线的颜色对应高、低(自定义调色板)
                          xlab = "Time (month)",
                          legend.title = "GSE13213 METTL7A",#基因名写在图例题目的位置
                          font.legend = 9,
                          pval = T
                      )
p2
ggsave("Fig.4b 数据集GSE13213生存分析.pdf" ,width = 7,height = 5)
```


6. 分层生存分析
```{r}
meta <- read.csv("meta_LUAD.csv",row.names = 1)
res.cut.train <- surv_cutpoint(meta, time = "time", event="event",
                         variables = gen_con)
data <- surv_categorize(res.cut.train)
meta$group <- data$METTL7A
meta$N=ifelse(meta$ajcc_pathologic_n == "N0","N0","N+")
meta$T = ifelse(meta$ajcc_pathologic_t == "T1" | meta$ajcc_pathologic_t=="T2" ,"T1T2","T3T4")
meta$stage = ifelse(meta$ajcc_pathologic_stage == "I" | meta$ajcc_pathologic_stage == "II","I,II","III,IV")
pl <- list()
data <- meta[meta$ajcc_pathologic_  == i,] %>% 
  drop_na()
fit <- survfit(Surv(data$time,data$event)~data$group,data = data)
pl[[i]] <- ggsurvplot(fit, data = data,
                          ggtheme = theme_bw(), #想要网格就运行这
                          conf.int = F, #不画置信区间，想画置信区间就把F改成T
                          conf.int.style = "ribbon",#置信区间的类型，还可改为ribbon
                          #risk.table = TRUE, # 绘制累计风险曲线
                          #tables.theme = theme_void(),
                          tables.height = 0.25,
                          censor = T, #不显示观察值所在的位置
                          palette = c("#D95F02","#1B9E77","Red3","blue"), #线的颜色对应高、低(自定义调色板)
                          xlab = "Time (month)",
                          legend.title =paste(i,"METTL7A ",sep = ": ") ,#基因名写在图例题目的位置
                          font.legend = 9,
                          pval = T
                    
                      )
length(pl)
p <- arrange_ggsurvplots(pl,
                           ncol = 4, nrow = 3)
ggsave("Fig.6A肺腺癌不同临床特征中的分层生存分析.pdf",p,width = 15,height = 10)
```

7. 独立预后分析

```{r}
library("rms")
library("foreign")#BiocManager::install("rms")
meta <- read.csv("meta_LUAD.csv",row.names = 1)#替换成os在做一遍
meta_DFS <- read.csv("DFS.csv",header = T)
meta_DFS$id <- meta_DFS$Patient.ID
meta_DFS <- meta_DFS[!duplicated(meta_DFS$Patient.ID),]
meta$id <- meta$case_submitter_id
meta_DFS <- meta_DFS[meta_DFS$Patient.ID %in% meta$id,]
meta <- meta[meta$id %in% meta_DFS$Patient.ID,]
DFS_meta <- meta %>% 
   left_join(meta_DFS,by = "id") %>%
   rename(DFS_time ="Disease.Free..Months.",DFS_event="Disease.Free.Status")
str(DFS_meta)
table(DFS_meta$ajcc_pathologic_n)
res.cut.train <- surv_cutpoint(DFS_meta, time = "time", event="event",
                         variables = gen_con)
plot(res.cut.train)
data <- surv_categorize(res.cut.train)
meta_exp_fen_1 <- DFS_meta
meta_exp_fen_1$group <- data$METTL7A
table(meta_exp_fen_1$group)
cox_data <- data.frame(ID = meta_exp_fen_1$id, 
                       time=meta_exp_fen_1$DFS_time,
                       event=meta_exp_fen_1$DFS_event,
                       age1 = ifelse(meta_exp_fen_1$age_group == "<=65",1,0),
                       age2 = ifelse(meta_exp_fen_1$age_group == ">65",1,0),
                       male = ifelse(meta_exp_fen_1$gender == "male",1,0),
                      female = ifelse(meta_exp_fen_1$gender == "female",1,0),
                       M1 = ifelse(meta_exp_fen_1$ajcc_pathologic_m == "M1",1,0),
                       N1N2N3=ifelse(meta_exp_fen_1$ajcc_pathologic_n == "N0",0,1),
                       T3T4 = ifelse(meta_exp_fen_1$ajcc_pathologic_t == "T3" | meta_exp_fen_1$ajcc_pathologic_t=="T4" ,1,0),
                       stageIII_IV = ifelse(meta_exp_fen_1$ajcc_pathologic_stage == "III" | meta_exp_fen_1$ajcc_pathologic_stage == "IV",1,0),
                         METTL7A=ifelse(meta_exp_fen_1$group=="high",1,0))
#单因素COX
outTab=data.frame()
sigGenes=c("time","event")
for(i in colnames(cox_data[,4:ncol(cox_data)])){
	cox <- coxph(Surv(time, event) ~ cox_data[,i], data = cox_data)
	coxSummary = summary(cox)
	coxP=coxSummary$coefficients[,"Pr(>|z|)"]
	if(coxP<0.05){
		sigGenes=c(sigGenes,i)
		outTab=rbind(outTab,
				         cbind(id=i,
				         HR=coxSummary$conf.int[,"exp(coef)"],
				         HR.95L=coxSummary$conf.int[,"lower .95"],
				         HR.95H=coxSummary$conf.int[,"upper .95"],
				         pvalue=coxSummary$coefficients[,"Pr(>|z|)"])
				        )
	}
}
#森林图
write.table(outTab,file="uniCox_DFS.txt",sep="\t",row.names=F,quote=F)
bioForest=function(coxFile=null, forestFile=null, forestCol=null){
	#??ȡ?????ļ?
	rt <- read.table(coxFile, header=T, sep="\t", check.names=F, row.names=1)
	gene <- rownames(rt)
	hr <- sprintf("%.3f",rt$"HR")
	hrLow  <- sprintf("%.3f",rt$"HR.95L")
	hrHigh <- sprintf("%.3f",rt$"HR.95H")
	Hazard.ratio <- paste0(hr,"(",hrLow,"-",hrHigh,")")
	pVal <- ifelse(rt$pvalue<0.001, "<0.001", sprintf("%.3f", rt$pvalue))
		
	#????ͼ??
	pdf(file=forestFile, width=6.5, height=5)
	n <- nrow(rt)
	nRow <- n+1
	ylim <- c(1,nRow)
	layout(matrix(c(1,2),nc=2),width=c(3,2.5))
		
	#????ɭ??ͼ???ߵĻ?????Ϣ
	xlim = c(0,3)
	par(mar=c(4,2.5,2,1))
	plot(1,xlim=xlim,ylim=ylim,type="n",axes=F,xlab="",ylab="")
	text.cex=0.8
	text(0,n:1,gene,adj=0,cex=text.cex)
	text(1.5-0.5*0.2,n:1,pVal,adj=1,cex=text.cex);text(1.5-0.5*0.2,n+1,'pvalue',cex=text.cex,font=2,adj=1)
	text(3,n:1,Hazard.ratio,adj=1,cex=text.cex);text(3,n+1,'Hazard ratio',cex=text.cex,font=2,adj=1,)
	
	#????ɭ??ͼ
	par(mar=c(4,1,2,1),mgp=c(2,0.5,0))
	xlim = c(0,max(as.numeric(hrLow),as.numeric(hrHigh)))
	plot(1,xlim=xlim,ylim=ylim,type="n",axes=F,ylab="",xaxs="i",xlab="Hazard ratio")
	arrows(as.numeric(hrLow),n:1,as.numeric(hrHigh),n:1,angle=90,code=3,length=0.05,col="darkblue",lwd=2.5)
	abline(v=1,col="black",lty=2,lwd=2)
	boxcolor = ifelse(as.numeric(hr) > 1, forestCol[1], forestCol[2])
	points(as.numeric(hr), n:1, pch = 15, col = boxcolor, cex=1.6)
	axis(1)
	dev.off()
}

bioForest(coxFile="uniCox_DFS.txt", forestFile="Fig7C.uniCox_DFS_forest.pdf", forestCol=c("red","green"))

colnames(cox_data)
#多因素cox回归
rt=cox_data
	#?????ض?��Ԥ??????
	uniTab=data.frame()
	for(i in colnames(rt[,4:ncol(rt)])){
		 cox <- coxph(Surv(time, event) ~ rt[,i], data = rt)
		 coxSummary = summary(cox)
		 uniTab=rbind(uniTab,
		              cbind(id=i,
		              HR=coxSummary$conf.int[,"exp(coef)"],
		              HR.95L=coxSummary$conf.int[,"lower .95"],
		              HR.95H=coxSummary$conf.int[,"upper .95"],
		              pvalue=coxSummary$coefficients[,"Pr(>|z|)"])
		              )
	}
	#?????ض?��Ԥ??????
	uniTab=uniTab[as.numeric(uniTab[,"pvalue"])<1,]
	rt1=rt[,c("time", "event", as.vector(uniTab[,"id"]))]
	multiCox=coxph(Surv(time, event) ~ ., data = rt1)
	multiCoxSum=summary(multiCox)
	multiTab=data.frame()
	multiTab=cbind(
	             HR=multiCoxSum$conf.int[,"exp(coef)"],
	             HR.95L=multiCoxSum$conf.int[,"lower .95"],
	             HR.95H=multiCoxSum$conf.int[,"upper .95"],
	             pvalue=multiCoxSum$coefficients[,"Pr(>|z|)"])
	multiTab=cbind(id=row.names(multiTab),multiTab)
	write.table(multiTab,file=multiOutFile,sep="\t",row.names=F,quote=F)
	bioForest(coxFile=multiOutFile, forestFile=multiForest, forestCol="red")

colnames(cox_data)
f<-coxph(Surv(time,event)~METTL7A_high+N1N2N3+T3T4+stageIII_IV,data = cox_data)
f<-coxph(Surv(time,event)~METTL7A+N+T,data = cox_data1,x=T,y=T)
f <- summary(f)
c_index <- f$concordance
c_index
res_d <- data.frame(variable = rownames(f$conf.int),
                    HR = f$conf.int[,1],
                    HR.95L = f$conf.int[,3],
                    HR.95H = f$conf.int[,4],
                    pvalue = f$coefficients[,5],
                    stringsAsFactors = F)
rownames(res_d) <- NULL
head(res_d)
write.table(res_d,file="multiCox_DFS.txt",sep="\t",row.names=F,quote=F)
bioForest(coxFile="multiCox_DFS.txt", forestFile="Fig7D.multiCox_DFS_forest.pdf", forestCol=c("red","green"))

cox_data1 <- data.frame(ID = meta_exp_fen_1$id,
                       time=meta_exp_fen_1$time,
                       event=meta_exp_fen_1$event,
                       N=ifelse(meta_exp_fen_1$ajcc_pathologic_n == "N0","N0","N+"),
                       T = ifelse(meta_exp_fen_1$ajcc_pathologic_t == "T1" | meta_exp_fen_1$ajcc_pathologic_t=="T2" ,"T1T2","T3T4"),
                       stage = ifelse(meta_exp_fen_1$ajcc_pathologic_stage == "I" | meta_exp_fen_1$ajcc_pathologic_stage == "II","I,II","III,IV"),
                       METTL7A=meta_exp_fen_1$METTL7A,
                       gender=meta_exp_fen_1$gender,
                       age = meta_exp_fen_1$age_group,
                        METTL7A=ifelse(meta_exp_fen_1$group=="high",1,0))

cox_data1$time <- cox_data1$time*30
dd <- datadist(cox_data1)
options(datadist="dd")
options(na.action="na.delete")
mode_cox <- cph(Surv(time, event == 1) ~METTL7A+N+T, 
                data = cox_data1,x=T,y=T,surv=T)
surv <- Survival(mode_cox)
surv1 <- function(x)surv(1*365,lp=x)
surv2 <- function(x)surv(1*1095,lp=x)
surv3 <- function(x)surv(1*1825,lp=x)
nom1<-nomogram(mode_cox,fun=list(surv1,surv2,surv3),lp = F,
               funlabel=c('1-year survival probability',
                          '3-year survival probability',
                          '5-year survival probability'),
               maxscale=100,
               fun.at=c('0.9','0.85','0.80','0.70','0.6','0.5','0.4','0.3','0.2','0.1'))

pdf(file="Fig7E.nomogram.pdf",width = 8,height = 8)
plot(nom1)
dev.off()
#DCA决策曲线
source("stdca.R")
Srv = Surv(cox_data1$time, cox_data1$event)

METTL7ANT = coxph(Srv ~ METTL7A+N+T, data=cox_data1)
cox_data1$METTL7ANT = c(1 - (summary(survfit(METTL7ANT, newdata=cox_data1), times=1095)$surv))

mod1 <- stdca(data=cox_data1, outcome="event", ttoutcome="time", timepoint=1095, 
                 predictors="year3survivalprobabilitynew", cmprsk=TRUE, smooth=TRUE, xstop=0.5,intervention="FALSE")

N = coxph(Srv ~ N, data=cox_data1)
cox_data1$N = c(1 - (summary(survfit(N, newdata=cox_data1), times=1095)$surv))

T = coxph(Srv ~ T, data=cox_data1)
cox_data1$T = c(1 - (summary(survfit(T, newdata=cox_data1), times=1095)$surv))

METTL7A = coxph(Srv ~ METTL7A, data=cox_data1)
cox_data1$METTL7A = c(1 - (summary(survfit(METTL7A, newdata=cox_data1), times=1095)$surv))


pdf("net_benefit.pdf",width = 6,height = 6)
stdca(data=cox_data1, outcome="event", ttoutcome="time", timepoint=1095,
      predictors=c("METTL7A+N+T","N","T","METTL7A"), 
      cmprsk=TRUE, smooth=TRUE, 
      xstop=0.4,xstart = 0.001,intervention="FALSE",xby = 0.01)
dev.off()


```


```{r}
输出公式
#print(x)
library(nomogramEx)
nomogramEx(nomo=nom1)

plot(nom1)

mode_cox1 <- cph(Surv(time, event == 1) ~METTL7A+N+T, 
                 data = cox_data1,x=T,y=T,surv=T,na.action=na.delete,time.inc = 365)

cal1 <- calibrate(mode_cox1,cmethod = "KM", method = 'boot',m = 80,B=1000,u = 365)

mode_cox3 <- cph(Surv(time, event == 1) ~METTL7A+N+T, 
                data = cox_data1,x=T,y=T,surv=T,na.action=na.delete,time.inc = 1095)

cal3 <- calibrate(mode_cox3,cmethod = "KM", method = 'boot',m = 80,B=1000,u = 1095)

mode_cox5 <- cph(Surv(time, event == 1) ~METTL7A+N+T, 
                 data = cox_data1,x=T,y=T,surv=T,na.action=na.delete,time.inc = 1825)

cal5 <- calibrate(mode_cox5,cmethod = "KM", method = 'boot',m = 80,B=1000,u = 1825)
time = "3"    #Ԥ??????
f <- cph(Surv(futime, fustat) ~ riskScore+Age+Gender+Grade+Stage+T+M+N, x=T, y=T, surv=T, data=rt, time.inc=time)
cal <- calibrate(f, cmethod="KM", method="boot", u=time, m=80, B=1000)

pdf(file="Fig7F calibration 3-Year.pdf", width=9, height=8.5)
plot(cal5,
	 xlim=c(0,1),
	 ylim=c(0,1),
	 xlab=paste0("Nomogram-Predicted Probability of 5-Year OS"),
	 ylab=paste0("Actual 5-Year OS(proportion)"), lwd=1.5,
	 col="red", sub=T)
dev.off()
#                                               同时展示两条curve
pdf("calibration_compare.pdf",width = 8,height = 8)
plot(cal1,lwd = 2,lty = 1,errbar.col = c("#2166AC"),
     bty = "l", #只画左边和下边框
     xlim = c(0,1),ylim= c(0,1),
     xlab = "Nomogram-prediced OS (%)",ylab = "Observed OS (%)",
     col = c("#2166AC"),
     cex.lab=1.2,cex.axis=1, cex.main=1.2, cex.sub=0.6)
lines(cal1[,c('mean.predicted',"KM")],
      type = 'b', lwd = 2, col = c("#2166AC"), pch = 16)
mtext("")

plot(cal3,lwd = 2,lty = 1,errbar.col = c("#B2182B"),
     xlim = c(0,1),ylim= c(0,1),col = c("#B2182B"),add = T)
lines(cal3[,c('mean.predicted',"KM")],
      type = 'b', lwd = 2, col = c("#B2182B"), pch = 10)

abline(0,1, lwd = 2, lty = 3, col = c("#224444"))
mtext("")

plot(cal5,lwd = 2,lty = 1,errbar.col = c("#00CD66"),
     xlim = c(0,1),ylim= c(0,1),col = c("#00CD66"),add = T)
lines(cal5[,c('mean.predicted',"KM")],
      type = 'b', lwd = 2, col = c("#00CD66"), pch = 5)


legend("topleft", #图例的位置
       legend = c("1-year","3-year","5-year"), #图例文字
       col =c("#2166AC","#B2182B","#00CD66"), #图例线的颜色，与文字对应
       lwd = 2,#图例中线的粗细
       cex = 1.2,#图例字体大小
       bty = "n")#不显示图例边框
dev.off()
window()
########   计算斜率
library(stringr)
caldat <- data.frame(summary(cal1))
cal1rate <- lm(str_sub(caldat[caldat$Var2 == " KM.corrected","Freq"], -8, -1) ~ str_sub(caldat[caldat$Var2 == "mean.predicted","Freq"], -8, -1))[["coefficients"]][["(Intercept)"]]
# summary(lm(str_sub(caldat[caldat$Var2 == " KM.corrected","Freq"], -8, -1) ~ str_sub(caldat[caldat$Var2 == "mean.predicted","Freq"], -8, -1)))
caldat <- data.frame(summary(cal3))
cal3rate <- lm(str_sub(caldat[caldat$Var2 == " KM.corrected","Freq"], -8, -3)[1:6] ~ str_sub(caldat[caldat$Var2 == "mean.predicted","Freq"], -8, -3)[1:6])[["coefficients"]][["(Intercept)"]]
caldat <- data.frame(summary(cal5))
cal5rate <- lm( str_sub(caldat[caldat$Var2 == " KM.corrected","Freq"], -8, -3)[1:6] ~ str_sub(caldat[caldat$Var2 == "mean.predicted","Freq"], -10, -3)[1:6])[["coefficients"]][["(Intercept)"]]

library("timeROC")
#BiocManager::install("timeROC")
library(survivalROC)
roc <- data.frame()
p <-coxph(Surv(time,event)~METTL7A+N+T,data = cox_data1)
fp <- predict(p,newdata = cox_data1)
dat2 <- cox_data1[,c(2,3)]
dat2$risk <- fp
time_roc <- timeROC(
  T = dat2$time,
  delta = dat2$event,
  marker = dat2$risk, #方向相反加个-
  cause = 1,
  weighting="marginal", #uses the Kaplan-Meier
  times = c(1 * 365, 3 * 365, 5 * 365),
  ROC = TRUE,
  iid = TRUE
)
pdf(file="Fig7H.ROC曲线",width=5,height=5)
	plot(time_roc,time=1*365,col='green',title=FALSE,lwd=2)
	plot(time_roc,time=3*365,col='blue',add=TRUE,title=FALSE,lwd=2)
	plot(time_roc,time=5*365,col='red',add=TRUE,title=FALSE,lwd=2)
	legend('bottomright',
	        c(paste0('AUC at 1 years: ',sprintf("%.03f",time_roc$AUC[1])),
	          paste0('AUC at 3 years: ',sprintf("%.03f",time_roc$AUC[2])),
	          paste0('AUC at 5 years: ',sprintf("%.03f",time_roc$AUC[3]))),
	        col=c("green",'blue','red'),lwd=2,bty = 'n')
dev.off()

```

8.GSVA 富集的通路

```{r}

library("GSVA")
load("hallmark.gs.RData")
load("LUAD_expr_meta.Rdata")
gsea<- gsva(as.matrix(LUAD_expr), gs, method='gsva',kcdf='Gaussian',abs.ranking=TRUE,min.sz = 4,max.sz =500,mx.diff=TRUE)
dim(gsea)
data_2group <- data.frame(id=data_2$case_submitter_id,group=data_2$group)
group <- group[order(group$group),]
group_list <- factor(group$group,levels =c( "high","low"))
colnames(gsea) <- substr(colnames(gsea),1,12)
gsea = gsea[,match(group$id,colnames(gsea))]
write.csv(file = "gsva_data.csv",gsea)
library(limma)
library(edgeR) 
design <- model.matrix(~0+group_list)
colnames(design)= levels(group_list)
rownames(design)=colnames(gsea)
fit <- lmFit(gsea, design)
constrasts = paste((levels(group_list)),collapse = "-");constrasts
cont.matrix <- makeContrasts(contrasts=constrasts,levels = design) 
fit2=contrasts.fit(fit,cont.matrix)
fit2=eBayes(fit2)
DEG = topTable(fit2, coef = constrasts, n = Inf, adjust.method = "BH", sort.by = "P")
DEG = na.omit(DEG)
write.table(DEG,"gsva_DEG.txt")
#把通路的limma分析结果保存到文件
write.csv(DEG, "gsva_limma.csv", quote = F)
#输出t值，用做FigureYa39bar的输入数据
pathway <- str_replace(row.names(DEG), "HALLMARK_", "")
df <- data.frame(ID = pathway, score = DEG$t)
write.csv(df, "easy_input2_for39bar.csv", quote = F, row.names = F)
head(df)
#按照score的值分组
cutoff <- 1
df$group <- cut(df$score, breaks = c(-Inf, -cutoff, cutoff, Inf),labels = c(1,2,3))
#按照score排序
sortdf <- df[order(df$score),]
sortdf$ID <- factor(sortdf$ID, levels = sortdf$ID)
head(sortdf)
P <-  ggplot(sortdf, aes(ID, score, fill = group)) + geom_bar(stat = 'identity') + 
   coord_flip() + 
   scale_fill_manual(values = c('palegreen3', 'snow3', 'dodgerblue4'), guide = "none") + 
   
   #画2条虚线
   geom_hline(yintercept = c(-cutoff,cutoff), 
              color="white",
              linetype = 2, #画虚线
              size = 0.3) + #线的粗细
   
   #写label
   geom_text(data = subset(df, score < 0),
             aes(x=ID, y= 0, label= paste0(" ", ID), color = group),#bar跟坐标轴间留出间隙
             size = 3, #字的大小
             hjust = "inward" ) +  #字的对齐方式
   geom_text(data = subset(df, score > 0),
             aes(x=ID, y= -0.1, label=ID, color = group),
             size = 3, hjust = "outward") +  
   scale_colour_manual(values = c("black","snow3","black"), guide = "none") +
   
   xlab("") +ylab("t value of GSVA score, high risk \n versus low risk")+
   theme_bw() + #去除背景色
   theme(panel.grid =element_blank()) + #去除网格线
   theme(panel.border = element_rect(size = 0.6)) + #边框粗细
   theme(axis.line.y = element_blank(), axis.ticks.y = element_blank(), axis.text.y = element_blank()) #去除y轴
P
ggsave("Fig.8A GSVA通路富集分析.pdf",P ,width = 15,height = 10)
h3 = draw_heatmap(as.data.frame(gsea),group_list,legend = T,annotation_legend = T,cluster_cols = F,show_rownames = T,scale = T)
h3
ggsave("Fig.8B GSVA通路富集分析热图.pdf",h3 ,width = 10,height = 7)

```

9、瘤微环境的相关性

```{r}
load("LUAD_expr_meta.Rdata")
#ESTIMATE算法
library(estimate)
colnames(LUAD_expr) <- substr(colnames(LUAD_expr),1,12)

write.table(file = "expr.txt",LUAD_expr,sep = "\t")
filterCommonGenes(input.f = "expr.txt",
                  output.f = "expr.gct",
                  id = "GeneSymbol")


#这个功能计算基质，免疫，并估计得分每个样本使用基因表达数据。
estimateScore("expr.gct", "expr_estimate_score.txt", platform="affymetrix")
est <- read.table("expr_estimate_score.txt",sep = "\t",row.names = 1,check.names = F,stringsAsFactors = F,header = T,as.is = numeric)
est <- est[,-1]; colnames(est) <- est[1,]; est <- est[-1,]
colnames(est) <-  gsub("\\.","-",colnames(est))

#不知道为啥列名中的_变成了.手动输出替换
ESTIMATE_score <- as.data.frame(t(est))

write.table(ESTIMATE_score,file = "ESTIMATE_score.txt",quote = F,sep = "\t")
ESTIMATE_score <- read.table("ESTIMATE_score.txt",
                             header = TRUE,row.names = )
str(ESTIMATE_score)
group
library(tidyverse)
library(ggpubr)
ESTIMATE <- ESTIMATE_score %>% 
  left_join(group,by = "id")
#StromalScore
StromalScore <-  ESTIMATE %>% 
  select("group","StromalScore")
str(StromalScore)
p1 <- ggboxplot(StromalScore,x="group",y="StromalScore",fill = "group",palette =  c("#00AFBB", "#E7B800"),
                add = "jitter")+stat_compare_means()
p1
ImmuneScore <-  ESTIMATE %>% 
  select("group","ImmuneScore")
p2 <- ggboxplot(ImmuneScore,x="group",y="ImmuneScore",fill = "group",palette =  c("#00AFBB", "#E7B800"),
                add = "jitter")+stat_compare_means()
p2
ESTIMATEScore <-  ESTIMATE %>% 
  select("group","ESTIMATEScore")
p3 <-  ggboxplot(ESTIMATEScore,x="group",y="ESTIMATEScore",fill = "group",palette = c("#00AFBB", "#E7B800"),
                 add = "jitter")+stat_compare_means()
p3  
library(patchwork)
( p1 + p2 + p3 ) + plot_layout(guides = 'collect') &theme(legend.position = "none")
dev.off()
ggsave(paste0("fig.9A ESTIMATEScore.pdf"),width = 15,height = 10)

# MCP计算免疫浸润
library(MCPcounter)
genes <- read.table(curl("http://raw.githubusercontent.com/ebecht/MCPcounter/master/Signatures/genes.txt"),sep="\t",stringsAsFactors=FALSE,header=TRUE,colClasses="character",check.names=FALSE)
save(genes ,file = "genes_MCP.rdata")
TME <- MCPcounter.estimate(LUAD_expr,
                           featuresType= "HUGO_symbols",
                           probesets=probesets,
                           genes=genes)
library(pheatmap)
pheatmap(TME, #热图的数据
         cluster_rows = F,#行聚类
         cluster_cols = T,#列聚类，可以看出样本之间的区分度
         ##annotation_col =annotation_col, #标注样本分类
         annotation_legend=TRUE, # 显示注释
         show_rownames = T,
         show_colnames = F,# 显示行名
         scale = "row", #以行来标准化
         color =colorRampPalette(c("blue", "white","red"))(100))
group 
TME = TME[,match(group$id,colnames(TME))]
h4 = draw_heatmap(TME,group_list,legend = T,annotation_legend = T,cluster_cols = F,scale = T,show_rownames = T)
h4
ggsave(paste0("fig.9B MCP_Immune.pdf"),h4,width = 10,height = 7)
write.csv(file = "MCP_Immune infiltration.csv",TME)
TME <- read.csv(file = "MCP_Immune infiltration.csv",header = T,row.names = 1)
colnames(TME) <-  gsub("\\.","-",colnames(TME))
Ssgsva <- data.frame(t(TME))
data2 <- Ssgsva %>% 
   add_column(class = group$group, .before = 1) %>%
   gather("cell_types","percentages", -class) %>% 
   #固定因子水平，比较重要。因子是个难懂的概念，大家伙小心
   mutate(cell_types = factor(cell_types, levels = colnames(Ssgsva))) %>%
   mutate(class = factor(class, levels = c("high","low")))
#取每种细胞类型的最大占比
data3 <- data2 %>%
   group_by(class,cell_types) %>% 
   summarise("Mx" =max(percentages)) %>% 
   group_by(cell_types) %>% 
   summarise(lable = max(Mx))
#定义小短线位置
x = c()
xend = c()
for(i in 1:length(unique(data2$cell_types))){
   x[i] = i - 0.2
   xend[i] = i + 0.2}
y = data3$lable +0.01
yend = data3$lable +0.01
#整理成数据框
line <-  data.frame(x, xend, y, yend)
#加载主题样式包
#BiocManager::install("ggthemes")
library(ggthemes)
P <- ggplot()+
   #画小提琴，position，scale很重要
   geom_violin(data = data2, aes(x = cell_types, y = percentages,fill = class),
               position = position_dodge(1),scale = "width")+
   #小提琴里头的箱线图，可以和小提琴结合表征数据特点
   geom_boxplot(data = data2, aes(cell_types, percentages,fill = class),
                position = position_dodge(1),width=.4, outlier.shape = NA)+
   #图中那个可爱的小白点
   stat_summary(data = data2, aes(cell_types, percentages,fill = class),
                fun.y = "median",geom = "point",shape = 16, size = 2,
                color = "white",position = position_dodge(1))+
   ggsci::scale_fill_aaas()+
   ggpubr::stat_compare_means(data = data2,aes(cell_types, percentages,group = class,
                                               label = ifelse(
                                                  p < 1.e-2,
                                                  sprintf("p = %2.1e", as.numeric(..p.format..)),
                                                  sprintf("p = %5.3f", as.numeric(..p.format..))
                                               )),
                              method = "wilcox.test",label.y = data3$lable + 0.03)+
   #加小短线
   geom_segment(data = line, aes(x=x, y=y, xend= xend, yend=yend))+
   #改坐标轴标题
   labs(x = "", fill = "")+
   #主题
   theme_few(base_size = 14)+
   #改坐标轴刻度，可算完了……
   theme(axis.text.x = element_text(angle = 45, hjust = 1,vjust = 1, colour = "black"),
         legend.position = "top")
ggsave(paste0("fig.9B MCP_免疫细胞类型在各亚型中的免疫评分小提琴图展示.pdf"),P,width = 10,height = 7)
## ssGSEA
library(clusterProfiler)
library("GSVA")
#24个免疫基因集中用的是ENTREZID，所以转换ENTREZID
a <- rownames(LUAD_expr) 
eg <- bitr(a, fromType="SYMBOL", toType=c("ENTREZID"), OrgDb="org.Hs.eg.db"); head(eg)
LUAD_expr1 <- LUAD_expr[eg$SYMBOL,]#去除没map上的基因
rownames(LUAD_expr1) <- eg$ENTREZID
load("easy_input_immunity.rdata")
ssgsva <- gsva(as.matrix(LUAD_expr1),immunity, method = "ssgsea")
ssgsva = ssgsva[,match(group$id,colnames(ssgsva))]
h4 = draw_heatmap(ssgsva,group_list,legend = T,annotation_legend = T,cluster_cols = F,scale = T,show_rownames = T)
h4
ggsave(paste0("fig.9C ssGSEA_Immune.pdf"),h4,width = 10,height = 7)
write.csv(file = "ssGSEA_Immune infiltration.csv",ssgsva)
Ssgsva <- read.csv(file = "ssGSEA_Immune infiltration.csv",header = T,row.names = 1)
colnames(Ssgsva) <-  gsub("\\.","-",colnames(Ssgsva))
Ssgsva <- data.frame(t(Ssgsva))
data2 <- Ssgsva %>% 
   add_column(class = group$group, .before = 1) %>%
   gather("cell_types","percentages", -class)%>% 
   #固定因子水平，比较重要。因子是个难懂的概念，大家伙小心
   mutate(cell_types = factor(cell_types, levels = colnames(Ssgsva))) %>%
   mutate(class = factor(class, levels = c("high","low")))
#取每种细胞类型的最大占比
data3 <- data2 %>%
   group_by(class,cell_types) %>% 
   summarise("Mx" =max(percentages)) %>% 
   group_by(cell_types) %>% 
   summarise(lable = max(Mx))
#定义小短线位置
x = c()
xend = c()
for(i in 1:length(unique(data2$cell_types))){
   x[i] = i - 0.2
   xend[i] = i + 0.2}
y = data3$lable +0.01
yend = data3$lable +0.01
#整理成数据框
line <-  data.frame(x, xend, y, yend)
#加载主题样式包
#BiocManager::install("ggthemes")
library(ggthemes)
P <- ggplot()+
   #画小提琴，position，scale很重要
   geom_violin(data = data2, aes(x = cell_types, y = percentages,fill = class),
               position = position_dodge(1),scale = "width")+
   #小提琴里头的箱线图，可以和小提琴结合表征数据特点
   geom_boxplot(data = data2, aes(cell_types, percentages,fill = class),
                position = position_dodge(1),width=.4, outlier.shape = NA)+
   #图中那个可爱的小白点
   stat_summary(data = data2, aes(cell_types, percentages,fill = class),
                fun = "median",geom = "point",shape = 16, size = 2,
                color = "white",position = position_dodge(1))+
   ggsci::scale_fill_aaas()+
   ggpubr::stat_compare_means(data = data2,aes(cell_types, percentages,group = class,
                                               label = ifelse(
                                                  p < 1.e-2,
                                                  sprintf("p = %2.1e", as.numeric(..p.format..)),
                                                  sprintf("p = %5.3f", as.numeric(..p.format..))
                                               )),
                              method = "wilcox.test",label.y = data3$lable + 0.13)+
   #加小短线
   geom_segment(data = line, aes(x=x, y=y, xend= xend, yend=yend))+
   #改坐标轴标题
   labs(x = "", fill = "")+
   #主题
   theme_few(base_size = 10)+
   #改坐标轴刻度，可算完了……
   theme(axis.text.x = element_text(angle = 45, hjust = 1,vjust = 1, colour = "black"),
         legend.position = "top")
P
ggsave(paste0("fig.9D ssGSEA_免疫细胞类型在各亚型中的免疫评分小提琴图展示.pdf"),P,width = 10,height = 7)
#复杂热图
library(circlize)
library(ComplexHeatmap)
data <- rbind(TME,Ssgsva)
group
data1 <-  as.data.frame(t(apply(data, 1, scale)))
colnames(data1) <- colnames(data)
data1 <- data1[,match(group$id,colnames(data1))]
ESTIMATE_score1 <- as.data.frame(t(ESTIMATE_score))
colnames(ESTIMATE_score1) <- ESTIMATE_score$id
ESTIMATE_score1 <- ESTIMATE_score1[,match(group$id,colnames(ESTIMATE_score1))]

ESTIMATE_score1 <- as.matrix(ESTIMATE_score1)
str(ESTIMATE_score1)
ha = HeatmapAnnotation(StromalScore=as.numeric(ESTIMATE_score1[2,]),
                       ImmuneScore=as.numeric(ESTIMATE_score1[3,]),
                       ESTIMATEScore=as.numeric(ESTIMATE_score1[4,]),
                       TumorPurity = as.numeric(ESTIMATE_score1[5,]),
                       Group = group$group)
col_fun = circlize::colorRamp2(c(-4, 0, 4), c("#377EB8", "white", "#E41A1C"))
p <-  Heatmap(as.matrix(data1),
        col = col_fun,
        cluster_rows = T,
        cluster_columns = F,
        show_column_names = F,
        show_row_names = TRUE,
        row_split = c(rep("MCP_counter algorithm",10),rep("ssGSEA algorithm",24)),
        top_annotation = ha)

ggsave(paste0("fig.9E 免疫细胞类型热图展示.pdf"),width = 10,height = 7)
dev.off()
```

免疫细胞溶解活性评分（CYT）
```{r}
load("LUAD_expr_meta.Rdata")
#fpkm转化为TPM,UCSC XENA的数据为log2(fpkm+1)
group
LUAD_expr_F <- 2*LUAD_expr-1
fpkmToTpm <- function(fpkm)
{
    exp(log(fpkm) - log(sum(fpkm)) + log(1e6))
}
TPM <- fpkmToTpm(fpkm = LUAD_expr_F)

gene <- c("GZMA","PRF1")
TPM1 <- TPM[gene,]
TPM1 <- as.data.frame(t(TPM1))
library(psych)
cy <- apply(TPM1,1,function(x){geometric.mean(x)})

CYT <- data.frame(id=substr(rownames(TPM1),1,12),CYT_value = cy)


CYT1 <- CYT %>% 
  left_join(group,by = "id")
write.csv(file ="CYT_value.csv",CYT1)
p1 <- ggboxplot(CYT1,x="group",y="CYT_value",fill = "group",palette =  c("#00AFBB", "#E7B800"),
                add = "jitter")+stat_compare_means()
p1
ggsave(paste0("fig.9 免疫细胞溶解活性评分(CYT).pdf"),p1,width = 7,height = 5)
	
```

10ceRNA网络

```{r}
# 差异的miRNA结果
mirna <- read.table(file = "TCGA-LUAD.mirna.tsv",header = 1,row.names = 1)
colnames(mirna) <- gsub("\\.","-",colnames(mirna))
group_list1 <- ifelse(as.numeric(str_sub(colnames(mirna),14,15)) < 10,'tumor','normal');table(group_list1)
group_list1 <- factor(group_list1,levels = c("tumor","normal"))
design <- model.matrix(~0+group_list1)
colnames(design)= levels(group_list1)
rownames(design)= colnames(mirna)
table(group_list1)
fit <- lmFit(mirna, design)
#constrasts:    tumor-normal
constrasts = paste((levels(group_list1)),collapse = "-");constrasts
cont.matrix <- makeContrasts(contrasts=constrasts,levels = design) 
fit2=contrasts.fit(fit,cont.matrix)
fit2=eBayes(fit2)
DEG = topTable(fit2, coef=constrasts, n=Inf)
DEG = na.omit(DEG)
#logFC_cutoff <- with(DEG,mean(abs(logFC)) + 2*sd(abs(logFC)) )
logFC_cutoff <- 0.5#可适当调整为0.05
k1 = (DEG$P.Value < 0.05)&(DEG$logFC < -logFC_cutoff)
k2 = (DEG$P.Value < 0.05)&(DEG$logFC > logFC_cutoff)
DEG$change = ifelse(k1,"DOWN",ifelse(k2,"UP","NOT"))
table(DEG$change)
head(DEG)
write.table(DEG,"mirna_DEG0.5.txt")
library(ggplot2)
library(tinyarray)
dat <- mirna
h3 = draw_heatmap(dat[cg3,],group_list1,n_cutoff = 2,legend = T,annotation_legend = T,cluster_cols = T,scale = T)
h3
ggsave("mirna_re0.5.plot.pdf", h3, width = 10, height = 6)
v3 = draw_volcano(DEG,pkg = 3,logFC_cutoff = 0.5)
v3
ggsave("mirna_van0.5.plot.pdf", v3, width = 10, height = 6)
miRWalk <- read.csv("miRWalk_miRNA_Targets (2).csv",header = T)
miRWalk <- miRWalk$锘縨irnaid
cg3_UP = rownames(DEG)[DEG$change == "UP"]
cg3 <- gsub("r","R",cg3_UP)
genes =list(
            miRWalk = miRWalk,
            DEG_miRNA_up=cg3)
plot =draw_venn(genes,"genes")
plot
ggsave("miRWalk_DEG_miRNA.plot.pdf", plot, width = 10, height = 6)
mirna_con <- c("hsa-miR-5698","hsa-miR-4788")
intersect(cg3,miRWalk)
write.csv(file = "miRNA_CON.csv",mirna_con)

##差异lncRNA
LUAD_expr <- read.table("TCGA-LUAD.htseq_fpkm.tsv",header = T,row.names = 1,stringsAsFactors = F)
colnames(LUAD_expr) <-  gsub("\\.","-",colnames(LUAD_expr))
lncRNA = trans_exp(LUAD_expr,lncrna_only = T)
lncRNA <- LUAD_expr
save(lncRNA,file = "lncRNA_LUAD.rdata")
load("lncRNA_LUAD.rdata")
group_list <- ifelse(as.numeric(str_sub(colnames(lncRNA),14,15)) < 10,'tumor','normal');table(group_list)
group_list <- factor(group_list,levels = c("tumor","normal"))

design <- model.matrix(~0+group_list)
colnames(design)= levels(group_list)
rownames(design)= colnames(lncRNA)
table(group_list)
fit <- lmFit(lncRNA,design)
#constrasts:    tumor-normal
constrasts = paste((levels(group_list)),collapse = "-");constrasts
cont.matrix <- makeContrasts(contrasts=constrasts,levels = design) 
fit2=contrasts.fit(fit,cont.matrix)
fit2=eBayes(fit2)
DEG = topTable(fit2, coef=constrasts, n=Inf)
DEG = na.omit(DEG)
logFC_cutoff <- 0.5#可适当调整为0.05
k1 = (DEG$P.Value < 0.05)&(DEG$logFC < -logFC_cutoff)
k2 = (DEG$P.Value < 0.05)&(DEG$logFC > logFC_cutoff)
DEG$change = ifelse(k1,"DOWN",ifelse(k2,"UP","NOT"))
table(DEG$change)
head(DEG)
write.table(DEG,"lncrna_DEG0.5.txt")
v3 = draw_volcano(DEG,pkg = 3,logFC_cutoff = 0.5)
v3
ggsave("lncrna_van0.5.plot.pdf", v3, width = 10, height = 6)
cg3_l_down = rownames(DEG)[DEG$change == "DOWN"]
TargetScan <- read.csv("miRWalk_miRNA_Targets (4).csv",header = T)
lncRNA <- TargetScan$genesymbol
lncrna_con <- intersect(cg3_l_down,lncRNA)
write.csv(file = "lncrna_con.csv",lncrna_con)
genes =list(
            lncRNA = lncRNA,
            DEG_lncRNA_down=cg3_l_down)
plot =draw_venn(genes,"genes")
plot
ggsave("lncRWalk_DEGlncRNA_down.plot.pdf", plot, width = 10, height = 6)
#提取作用关系
activate  <- TargetScan[TargetScan$genesymbol == lncrna_con,]


```
